# Supplementary material for: Antioxidant, Osteogenic, and Neuroprotective Effects of Homotaurine in Aging and Parkinson’s Disease Models
Source: Antioxidants (Basel). 2025 Feb 21;14(3):249. doi: 10.3390/antiox14030249 (PMC11939455; doi:10.3390/antiox14030249)
Supplement: Supplementary file 1 [file antioxidants-14-00249-s001.zip]

Archive with 3 entries (3 files):
- Supplementary Material 3.tif
- Supplementary materials 1.tif
- Supplementary materials 2.tif
